# Supplementary material for: In Silico Analysis of Metabolites from Peruvian Native Plants as Potential Therapeutics against Alzheimer’s Disease
Source: Molecules. 2022 Jan 28;27(3):918. doi: 10.3390/molecules27030918 (PMC8838509; doi:10.3390/molecules27030918)
Supplement: Supplementary file 1 [file molecules-27-00918-s001.zip]

Archive with 1 entries (1 files):
- molecules-1550109-supplementary.pdf
